# Supplementary material for: Design, Synthesis and Evaluation of Novel Phorbazole C Derivatives as MNK Inhibitors through Virtual High-Throughput Screening
Source: Mar Drugs. 2022 Jun 29;20(7):429. doi: 10.3390/md20070429 (PMC9319845; doi:10.3390/md20070429)
Supplement: Supplementary file 1 [file marinedrugs-20-00429-s001.zip]

Archive with 1 entries (1 files):
- marinedrugs-1781619-supplementary.pdf
